# Supplementary material for: Pathomorphological Findings and Infectious Diseases in Selected European Brown Hare (Lepus europaeus Pallas, 1778) Populations from Schleswig-Holstein, Germany
Source: Pathogens. 2023 Nov 5;12(11):1317. doi: 10.3390/pathogens12111317 (PMC10675426; doi:10.3390/pathogens12111317)
Supplement: Supplementary file 1 [file pathogens-12-01317-s001.zip]

Archive with 1 entries (1 files):
- pathogens-2648995-supplementary.pdf
